# Supplementary material for: A New Intervention for Implementation of Pharmacogenetics in Psychiatry: A Description of the PSY-PGx Clinical Study
Source: Pharmaceuticals (Basel). 2024 Jan 23;17(2):151. doi: 10.3390/ph17020151 (PMC10892863; doi:10.3390/ph17020151)
Supplement: Supplementary file 1 [file pharmaceuticals-17-00151-s001.zip]

Archive with 1 entries (1 files):
- pharmaceuticals-2782010-supplementary.pdf
